# Supplementary material for: A new species and two new combinations of Monolophus (Zingiberaceae) from Indo-Burma
Source: PhytoKeys. 2020 Jan 10;138:155–62. doi: 10.3897/phytokeys.138.39217 (PMC6969004; doi:10.3897/phytokeys.138.39217)
Supplement: XML Treatment for Monolophus odontochilus [file phytokeys.138.39217-treatment1.xml]

<!DOCTYPE tp:taxon-treatment
  PUBLIC "-//TaxonX//DTD Taxonomic Treatment Publishing DTD v0 20100105//EN" "tax-treatment-NSO.dtd">
<tp:taxon-treatment xmlns:tp="http://www.plazi.org/taxpub"><tp:treatment-meta><kwd-group><label>Taxon classification</label><kwd><named-content xmlns:xlink="http://www.w3.org/1999/xlink" content-type="kingdom">Plantae</named-content></kwd><kwd><named-content xmlns:xlink="http://www.w3.org/1999/xlink" content-type="order">Zingiberales</named-content></kwd><kwd><named-content xmlns:xlink="http://www.w3.org/1999/xlink" content-type="family">Zingiberaceae</named-content></kwd></kwd-group><mixed-citation publication-type="journal"><person-group><name><surname>Ding</surname><given-names>Hong-Bo</given-names></name><name><surname>Yang</surname><given-names>Bin</given-names></name><name><surname>Maw</surname><given-names>Mya Bhone</given-names></name><name><surname>Win</surname><given-names>Pyae Pyae</given-names></name><name><surname>Tan</surname><given-names>Yun-Hong</given-names></name></person-group><article-title>A new species and two new combinations of <italic><tp:taxon-name><tp:taxon-name-part taxon-name-part-type="genus" reg="Monolophus">Monolophus</tp:taxon-name-part></tp:taxon-name></italic> (<tp:taxon-name><tp:taxon-name-part taxon-name-part-type="family">Zingiberaceae</tp:taxon-name-part></tp:taxon-name>) from Indo-Burma</article-title><source>PhytoKeys</source><day>10</day><month>1</month><year>2020</year><volume>138</volume><fpage>155</fpage><lpage>162</lpage><pub-id pub-id-type="doi">10.3897/phytokeys.138.39217</pub-id></mixed-citation></tp:treatment-meta><tp:nomenclature><tp:taxon-name><object-id xmlns:xlink="http://www.w3.org/1999/xlink" content-type="arpha" xlink:type="simple">84E09738-621C-516C-9E79-13F88DB1D982</object-id>
            <tp:taxon-name-part taxon-name-part-type="genus" reg="Monolophus">Monolophus</tp:taxon-name-part>
            <tp:taxon-name-part taxon-name-part-type="species" reg="odontochilus">odontochilus</tp:taxon-name-part>
            <object-id xmlns:xlink="http://www.w3.org/1999/xlink" content-type="ipni" xlink:type="simple">urn:lsid:ipni.org:names:77204203-1</object-id>
          </tp:taxon-name><tp:taxon-authority>Y.H.Tan &amp; H.B.Ding</tp:taxon-authority><tp:taxon-status xmlns:xlink="http://www.w3.org/1999/xlink" xlink:type="simple">sp. nov.</tp:taxon-status><xref ref-type="fig" rid="F1">Figure 1</xref></tp:nomenclature><tp:treatment-sec sec-type="diagnosis" id="SECID0EKIAC"><title>Diagnosis.</title><p><italic><tp:taxon-name><tp:taxon-name-part taxon-name-part-type="genus" reg="Monolophus">Monolophus</tp:taxon-name-part> <tp:taxon-name-part taxon-name-part-type="species" reg="odontochilus">odontochilus</tp:taxon-name-part></tp:taxon-name></italic> is morphologically similar to <italic><tp:taxon-name><tp:taxon-name-part taxon-name-part-type="genus" reg="Monolophu">M.</tp:taxon-name-part> <tp:taxon-name-part taxon-name-part-type="species" reg="linearis">linearis</tp:taxon-name-part></tp:taxon-name></italic> (Wall.) Wall. from India in having white flowers with yellow blotch at the base of the labellum, but differs by having elliptic to oblong leaves (vs. linear-lanceolate to lanceolate leaves), bilobed ligules (vs. entire ligules), semi-orbicular crenate labellum (vs. trilobed labellum) and purely white corolla (vs. pinkish white corolla).</p></tp:treatment-sec><tp:treatment-sec sec-type="material" id="SECID0EGJAC"><title>Type.</title><p>Myanmar. Kachin State: Putao District, Gathu Village. <named-content xmlns:xlink="http://www.w3.org/1999/xlink" content-type="dwc:verbatimCoordinates" xlink:type="simple"><named-content content-type="geo-json" specific-use="{&#34;type&#34;:&#34;Point&#34;,&#34;coordinates&#34;:[97.972081,27.485342]}" id="NCID0EPJAC" xlink:type="simple">27°29'07.23"N, 97°58'19.49"E</named-content></named-content>, 643 m, 01 June 2018, <italic>Y.H.Tan</italic>, <italic>B.Yang</italic>, <italic>H.B.Ding</italic>, <italic>X.D.Zeng</italic>, <italic>M.B.Maw and H.L.Neing M3886</italic> (holotype: HITBC!, isotypes: RAF!).</p></tp:treatment-sec><tp:treatment-sec sec-type="description" id="SECID0E5JAC"><title>Description.</title><p>Perennial herbs, rhizome short; pseudostem erect, leafy 50–70 cm long. <bold><italic>Leaves</italic></bold> 5–13, sub-sessile, elliptic to oblong, 10.2–14 × 3.0–5.0 cm, base cuneate, apex caudate to 2.0 cm long, margins entire, adaxial surface dark green, glabrous, abaxially light green, pubescent; <bold><italic>ligule</italic></bold> membranous, 6–8 mm long, hairy, apex unequally bilobed. <bold><italic>Inflorescences</italic></bold> terminal, 5–7 cm long, rachis glabrous; <bold><italic>flowers</italic></bold> white with yellow blotch at the base of the labellum; <bold><italic>bracts</italic></bold> 4–6, along rachis, distichous, oblong, 3.5–4.0 × 1.0–1.3 cm, greenish, outer surface pubescent, base truncate, apex cuspidate to 0.8 cm, 2-flowered; <bold><italic>bracteoles</italic></bold> membranous, lanceolate, ca. 1.5 × 0.8 cm, pubescent, rounded; <bold><italic>calyx</italic></bold> tubular, 1.3–1.4 × 0.3–0.4 cm, pubescent, greenish, split 6–7 mm down one side, apex acute; <bold><italic>floral tube</italic></bold> 4.3–4.5 cm, ca. 3.5 mm wide at mouth, white, glabrous; <bold><italic>dorsal corolla lobe</italic></bold> lanceolate, 2.2–2.3 × 0.6–0.7 cm, white, glabrous, hooded at apex, apical cusp ca. 2 mm long; <bold><italic>lateral corolla lobes</italic></bold> similar to dorsal lobe, narrower, 2.0–2.1 × 0.3–0.4 cm, hooded at apex, apical cusp ca. 1 mm long; <bold><italic>lateral staminodes</italic></bold> elliptic, 1.5–1.6 × 0.9–1.0 cm, white, apex rounded; <bold><italic>labellum</italic></bold> semi-orbicular, 4.4–4.8 × 3.2–3.6 cm, white with yellow spot at base, margin crenate; <bold><italic>anther</italic></bold> 4–5 mm long; <bold><italic>anther crest</italic></bold> flabellate, 2–3 × 4–5 mm, white, apex entire; <bold><italic>stigma</italic></bold> funnel-shaped, inserted between anther sac, margin raised on both ends, ciliate; <bold><italic>ovary</italic></bold> oblong, 3–4 mm long, pubescent, 3-locular.</p><fig id="F1" position="float" orientation="portrait"><object-id xmlns:xlink="http://www.w3.org/1999/xlink" content-type="doi" xlink:type="simple">10.3897/phytokeys.138.39217.figure1</object-id><object-id xmlns:xlink="http://www.w3.org/1999/xlink" content-type="arpha" xlink:type="simple">6FBF3B6F-8E29-57B0-8B0F-6C07DB28F1F1</object-id><label>Figure 1.</label><caption><p><italic><tp:taxon-name><tp:taxon-name-part taxon-name-part-type="genus" reg="Monolophus">Monolophus</tp:taxon-name-part> <tp:taxon-name-part taxon-name-part-type="species" reg="odontochilus">odontochilus</tp:taxon-name-part></tp:taxon-name></italic> Y.H. Tan &amp; H.B. Ding, sp. nov. <bold>A</bold> habitat <bold>B</bold> ligule <bold>C</bold> leaf blade abaxially <bold>D</bold> habit <bold>E</bold> single leaf (adaxially and abaxially) <bold>F</bold> flower (side view) <bold>G</bold> flower (front view) <bold>H</bold> anther with stigma and crest (front and back view) <bold>I</bold> stigma <bold>J</bold> dorsal corolla lobe <bold>K</bold> lateral corolla lobes <bold>L</bold> bracts <bold>M</bold> bracteoles and young flower <bold>N</bold> calyx <bold>O</bold> ovary <bold>P</bold> labellum and floral tube <bold>Q</bold> lateral staminodes <bold>R</bold> stamen and stigma <bold>S</bold> ovary with style. Photographed by H.B.Ding</p></caption><graphic xmlns:xlink="http://www.w3.org/1999/xlink" xlink:href="phytokeys-138-155-g001.jpg" position="float" orientation="portrait" xlink:type="simple" id="oo_370274.jpg"><uri content-type="original_file" xlink:type="simple">https://binary.pensoft.net/fig/370274</uri></graphic></fig></tp:treatment-sec><tp:treatment-sec sec-type="phenology" id="SECID0ESNAC"><title>Phenology.</title><p>Flowering in May to June. Fruit not seen.</p></tp:treatment-sec><tp:treatment-sec sec-type="etymology" id="SECID0EXNAC"><title>Etymology.</title><p>The species epithet ‘<italic>odontochilus</italic>’ refers to the crenate labellum.</p></tp:treatment-sec><tp:treatment-sec sec-type="distribution" id="SECID0EHOAC"><title>Distribution and habitat.</title><p><italic><tp:taxon-name><tp:taxon-name-part taxon-name-part-type="genus" reg="Monolophus">Monolophus</tp:taxon-name-part> <tp:taxon-name-part taxon-name-part-type="species" reg="odontochilus">odontochilus</tp:taxon-name-part></tp:taxon-name></italic> is endemic to Kachin State, Northern Myanmar, only known from its type locality, Gathu Village, Putao District. It grows in humid environments or along streams of tropical rain forest at an elevation of 550–750 m.</p></tp:treatment-sec><tp:treatment-sec sec-type="conservation status" id="SECID0EYOAC"><title>Conservation status.</title><p>This new species appears to be restricted to a very moist habitat in Gathu Village, Putao District, Kachin State, Northern Myanmar. According to our observations in the field, the two known populations are composed of about 50 mature individuals in each. Overall, however, the species has been deemed to be Data Deficient (DD) following IUCN Red list Categories and Criteria (<xref ref-type="bibr" rid="B24">IUCN 2017</xref>). Further field surveys in northern Myanmar are needed to gain more information on its distribution.</p></tp:treatment-sec><tp:treatment-sec sec-type="Affinities" id="SECID0ECPAC"><title>Affinities.</title><p><italic><tp:taxon-name><tp:taxon-name-part taxon-name-part-type="genus" reg="Monolophus">Monolophus</tp:taxon-name-part> <tp:taxon-name-part taxon-name-part-type="species" reg="odontochilus">odontochilus</tp:taxon-name-part></tp:taxon-name></italic> is morphologically similar to <italic><tp:taxon-name><tp:taxon-name-part taxon-name-part-type="genus" reg="Monolophu">M.</tp:taxon-name-part> <tp:taxon-name-part taxon-name-part-type="species" reg="linearis">linearis</tp:taxon-name-part></tp:taxon-name></italic> (Wall.) Wall. (<xref ref-type="bibr" rid="B29">Wallich 1820</xref>, <xref ref-type="bibr" rid="B30">1832</xref>) in having white flowers with a yellow blotch at the base of the labellum. After comparison with specimens and descriptions in literature (<xref ref-type="bibr" rid="B3">Chaturvedi et al. 2012</xref>; <xref ref-type="bibr" rid="B22">Roy and Barbhuiya 2013</xref>), it was found that <italic><tp:taxon-name><tp:taxon-name-part taxon-name-part-type="genus" reg="Monolophus">M.</tp:taxon-name-part> <tp:taxon-name-part taxon-name-part-type="species" reg="odontochilus">odontochilus</tp:taxon-name-part></tp:taxon-name></italic> can be distinguished from <italic><tp:taxon-name><tp:taxon-name-part taxon-name-part-type="genus" reg="Monolophu">M.</tp:taxon-name-part> <tp:taxon-name-part taxon-name-part-type="species" reg="linearis">linearis</tp:taxon-name-part></tp:taxon-name></italic>, even on the basis of its vegetative characters: e.g. <italic><tp:taxon-name><tp:taxon-name-part taxon-name-part-type="genus" reg="Monolophus">Monolophus</tp:taxon-name-part> <tp:taxon-name-part taxon-name-part-type="species" reg="odontochilus">odontochilus</tp:taxon-name-part></tp:taxon-name></italic> has unequally bilobed ligule (vs. entire ligule, respectively), longer calyx (1.3–1.4 cm vs. 0.8–0.9 cm, respectively), bigger lateral staminodes (1.5–1.6 × 0.9–1.0 cm vs. ca. 1.0 × 0.7 cm, respectively). <italic><tp:taxon-name><tp:taxon-name-part taxon-name-part-type="genus" reg="Monolophus">Monolophus</tp:taxon-name-part> <tp:taxon-name-part taxon-name-part-type="species" reg="odontochilus">odontochilus</tp:taxon-name-part></tp:taxon-name></italic>, furthermore, differs in having elliptic to oblong leaves (10.2–14 × 3–5 cm), margin crenate labellum (non-trilobed) and purely white corolla. <italic><tp:taxon-name><tp:taxon-name-part taxon-name-part-type="genus" reg="Monolophu">Monolophu</tp:taxon-name-part> <tp:taxon-name-part taxon-name-part-type="species" reg="linearis">linearis</tp:taxon-name-part></tp:taxon-name></italic> has linear lanceolate leaves (1.5–6.5 × 0.5–1 cm), trilobed labellum and pinkish white corolla. A diagnostic key to the new species of <italic><tp:taxon-name><tp:taxon-name-part taxon-name-part-type="genus" reg="Monolophus">Monolophus</tp:taxon-name-part></tp:taxon-name></italic> and its closely related species is provided.</p></tp:treatment-sec><ref-list><ref id="B24"><mixed-citation xmlns:xlink="http://www.w3.org/1999/xlink" xlink:type="simple"><institution xlink:type="simple">IUCN</institution> (<year>2017</year>) Guidelines for using the IUCN red list categories and criteria. Version 13. Prepared by the Standards and Petitions Subcommittee. <ext-link xlink:type="simple" ext-link-type="uri" xlink:href="http://www.iucnredlist.org/documents/RedListGuidelines.pdf">http://www.iucnredlist.org/documents/RedListGuidelines.pdf</ext-link></mixed-citation></ref><ref id="B29"><mixed-citation xmlns:xlink="http://www.w3.org/1999/xlink" xlink:type="simple"><person-group><name name-style="western"><surname>Wallich</surname><given-names>N</given-names></name></person-group> (<year>1820</year>) <article-title><italic><tp:taxon-name><tp:taxon-name-part taxon-name-part-type="genus">Kaempferia</tp:taxon-name-part> <tp:taxon-name-part taxon-name-part-type="species">secunda</tp:taxon-name-part></tp:taxon-name></italic>, <italic><tp:taxon-name><tp:taxon-name-part taxon-name-part-type="genus">Kaempferia</tp:taxon-name-part> <tp:taxon-name-part taxon-name-part-type="species">linearis</tp:taxon-name-part></tp:taxon-name></italic>.</article-title> In: <person-group><name name-style="western"><surname>Roxburgh</surname><given-names>W</given-names></name></person-group> (<role>Ed.</role>) <issue-title>Flora Indica 1.</issue-title><source>Mission Press, Serampore</source>, <fpage>19</fpage>–<lpage>20</lpage>.</mixed-citation></ref><ref id="B30"><mixed-citation xmlns:xlink="http://www.w3.org/1999/xlink" xlink:type="simple"><person-group><name name-style="western"><surname>Wallich</surname><given-names>N</given-names></name></person-group> (<year>1832</year>) A numerical list of dried specimens of plants in the East India Company’s Museum, collected under the superintendence of Dr. Wallich, of the Company’s Botanic Garden at Calcutta (the Wallich Catalogue). London, 6591–6593.</mixed-citation></ref><ref id="B3"><mixed-citation xmlns:xlink="http://www.w3.org/1999/xlink" xlink:type="simple"><person-group><name name-style="western"><surname>Chaturvedi</surname><given-names>SK</given-names></name><name name-style="western"><surname>Sinha</surname><given-names>BK</given-names></name><name name-style="western"><surname>Dey</surname><given-names>S</given-names></name><name name-style="western"><surname>Roy</surname><given-names>DK</given-names></name><name name-style="western"><surname>Pandey</surname><given-names>S</given-names></name></person-group> (<year>2012</year>) <article-title>Notes on <italic><tp:taxon-name><tp:taxon-name-part taxon-name-part-type="genus">Caulokaempferia</tp:taxon-name-part> <tp:taxon-name-part taxon-name-part-type="species">linearis</tp:taxon-name-part></tp:taxon-name></italic> (Wallich) K. Larsen – a rare ginger of India.</article-title><source>Pleione</source><volume>6</volume>(<issue>2</issue>): <fpage>420</fpage>–<lpage>424</lpage>.</mixed-citation></ref><ref id="B22"><mixed-citation xmlns:xlink="http://www.w3.org/1999/xlink" xlink:type="simple"><person-group><name name-style="western"><surname>Roy</surname><given-names>DK</given-names></name><name name-style="western"><surname>Barbhuiya</surname><given-names>HA</given-names></name></person-group> (<year>2013</year>) <article-title>Taxonomy of <italic><tp:taxon-name><tp:taxon-name-part taxon-name-part-type="genus">Caulokaempferia</tp:taxon-name-part></tp:taxon-name></italic> (<tp:taxon-name><tp:taxon-name-part taxon-name-part-type="family">Zingiberaceae</tp:taxon-name-part></tp:taxon-name>) in India.</article-title><source>NeBio</source><volume>4</volume>(<issue>6</issue>): <fpage>1</fpage>–<lpage>6</lpage>.</mixed-citation></ref></ref-list></tp:taxon-treatment>
