# Supplementary material for: A new species and two new combinations of Monolophus (Zingiberaceae) from Indo-Burma
Source: PhytoKeys. 2020 Jan 10;138:155–62. doi: 10.3897/phytokeys.138.39217 (PMC6969004; doi:10.3897/phytokeys.138.39217)
Supplement: XML Treatment for Monolophus wongsuwaniae [file phytokeys.138.39217-treatment3.xml]

<!DOCTYPE tp:taxon-treatment
  PUBLIC "-//TaxonX//DTD Taxonomic Treatment Publishing DTD v0 20100105//EN" "tax-treatment-NSO.dtd">
<tp:taxon-treatment xmlns:tp="http://www.plazi.org/taxpub"><tp:treatment-meta><kwd-group><label>Taxon classification</label><kwd><named-content xmlns:xlink="http://www.w3.org/1999/xlink" content-type="kingdom">Plantae</named-content></kwd><kwd><named-content xmlns:xlink="http://www.w3.org/1999/xlink" content-type="order">Zingiberales</named-content></kwd><kwd><named-content xmlns:xlink="http://www.w3.org/1999/xlink" content-type="family">Zingiberaceae</named-content></kwd></kwd-group><mixed-citation publication-type="journal"><person-group><name><surname>Ding</surname><given-names>Hong-Bo</given-names></name><name><surname>Yang</surname><given-names>Bin</given-names></name><name><surname>Maw</surname><given-names>Mya Bhone</given-names></name><name><surname>Win</surname><given-names>Pyae Pyae</given-names></name><name><surname>Tan</surname><given-names>Yun-Hong</given-names></name></person-group><article-title>A new species and two new combinations of <italic><tp:taxon-name><tp:taxon-name-part taxon-name-part-type="genus" reg="Monolophus">Monolophus</tp:taxon-name-part></tp:taxon-name></italic> (<tp:taxon-name><tp:taxon-name-part taxon-name-part-type="family">Zingiberaceae</tp:taxon-name-part></tp:taxon-name>) from Indo-Burma</article-title><source>PhytoKeys</source><day>10</day><month>1</month><year>2020</year><volume>138</volume><fpage>155</fpage><lpage>162</lpage><pub-id pub-id-type="doi">10.3897/phytokeys.138.39217</pub-id></mixed-citation></tp:treatment-meta><tp:nomenclature><tp:taxon-name><object-id xmlns:xlink="http://www.w3.org/1999/xlink" content-type="arpha" xlink:type="simple">2E9ADD78-3A14-537F-B169-4DFB3F1A3297</object-id>
              <tp:taxon-name-part taxon-name-part-type="genus" reg="Monolophus">Monolophus</tp:taxon-name-part>
              <tp:taxon-name-part taxon-name-part-type="species" reg="wongsuwaniae">wongsuwaniae</tp:taxon-name-part>
              <object-id xmlns:xlink="http://www.w3.org/1999/xlink" content-type="ipni" xlink:type="simple">urn:lsid:ipni.org:names:77204205-1</object-id>
            </tp:taxon-name><tp:taxon-authority>(Picheans. &amp; Douangde.) Y.H.Tan &amp; H.B.Ding</tp:taxon-authority><tp:taxon-status xmlns:xlink="http://www.w3.org/1999/xlink" xlink:type="simple">comb. nov.</tp:taxon-status></tp:nomenclature><tp:treatment-sec sec-type="Basionym" id="SECID0E6OAE"><title>Basionym.</title><p><italic><tp:taxon-name><tp:taxon-name-part taxon-name-part-type="genus" reg="Caulokaempferia">Caulokaempferia</tp:taxon-name-part> <tp:taxon-name-part taxon-name-part-type="species" reg="wongsuwaniae">wongsuwaniae</tp:taxon-name-part></tp:taxon-name></italic> Picheans. &amp; Douangde. in Douangdeuane et al., Pak. J. Bot. 51(1): 237. 2019.</p></tp:treatment-sec><tp:treatment-sec sec-type="material" id="SECID0EQPAE"><title>Type.</title><p>Lao PDR. Bolikhamxai Province, Mueang Tha Pabad District, Nam Tok Tad Mangkorn, <named-content xmlns:xlink="http://www.w3.org/1999/xlink" content-type="dwc:verbatimCoordinates" xlink:type="simple"><named-content content-type="geo-json" specific-use="{&#34;type&#34;:&#34;Point&#34;,&#34;coordinates&#34;:[103.209067,18.433283]}" id="NCID0EZPAE" xlink:type="simple">18°25'59.82"N, 103°12'32.64"E</named-content></named-content>, 200 m, 20 September 2014, <italic>CP200914-1</italic> (holotype: BK, isotypes: MSU).</p></tp:treatment-sec></tp:taxon-treatment>
